# Supplementary material for: Bile salt metabolism is not the only factor contributing to Clostridioides (Clostridium) difficile disease severity in the murine model of disease
Source: Gut Microbes. 2019 Dec 2;11(3):481–96. doi: 10.1080/19490976.2019.1678996 (PMC7524298; doi:10.1080/19490976.2019.1678996)
Supplement: Supplemental Material [file KGMI_A_1678996_SM0531.zip]

Archive with 7 entries (6 files):
- Supplementary information/
- Supplementary information/supplementary figure 1.pptx
- Supplementary information/supplementary Figure 2.pptx
- Supplementary information/Supplementary Figure and Table legends.docx
- Supplementary information/Supplementary Table 1.docx
- Supplementary information/Supplementary Table 2.docx
- Supplementary information/Supplementay Figure 3 .pptx
